# Supplementary material for: CRISPR-Switch regulates sgRNA activity by Cre recombination for sequential editing of two loci
Source: Nat Commun. 2019 Nov 29;10:5454. doi: 10.1038/s41467-019-13403-y (PMC6884486; doi:10.1038/s41467-019-13403-y)
Supplement: Supplementary file 3 — Source Data [file 41467_2019_13403_MOESM3_ESM.xlsx]

## Sheet: Figure 1
	days p.i.	empty			unmodified			Switch-ON (loxP)					empty			Switch-ON (FRT)			Unmodified
Cre-	2	0.48	0.69	0.54	3.88	4.07	4.18	0.44	0.4	0.42		Flp-	0.48	0.69	0.54	0.55	0.51	0.49	3.88	4.07	4.18
	3	0.31	0.39	0.4	53.1	54.4	55.6	0.52	0.66	0.66			0.31	0.39	0.4	1.14	1.31	1.11	53.1	54.4	55.6
	4	0.23	0.23	0.3	78.9	81.3	82.1	0.64	0.71	0.77			0.23	0.23	0.3	1.75	1.95	1.84	78.9	81.3	82.1
	5	0.12	0.31	0.35	88.8	90.9	90.4	1.01	0.88	0.81			0.12	0.31	0.35	2.05	2.34	1.91	88.8	90.9	90.4
	6	0.33	0.52	0.36	92.2	93.9	92.6	0.73	1.02	1.11			0.33	0.52	0.36	2.25	2.27	1.93	92.2	93.9	92.6
	7
	8
	9
	10	0.086	2.21	0.33	96.9	98.3	96.1	1.23	1.26	1.02			0.086	2.21	0.33	1.96	1.72	2.14	96.9	98.3	96.1
	11
	12
	13	0.36	0	0.59	97.2	98.5	96.1	1.89	1.92	0.98			0.36	0	0.59	2.4	2.07	2.57	97.2	98.5	96.1
		empty			unmodified			Switch-ON (loxP)					empty			Switch-ON (FRT)			Unmodified
Cre+	2	0.45	0.57	0.48	1.81	1.7	1.75	0.53	0.54	0.59		Flp+	0.17	0.075	0.16	1.86	1.84	2.23	4.39	2.97	3.27
	3	0.36	0.41	0.47	23.1	22.5	24.7	5.62	5.83	6.26			0.16	0.16	0.12	44.4	44.3	43.4	58.2	55.2	58.1
	4	0.29	0.27	0.68	66.8	64.4	65	36.9	36.2	38.7			0.14	0.1	0.052	75.8	74.4	74.3	85.4	83.1	85
	5	0.18	0.22	0.23	86.1	83.7	84.6	67.8	65.6	66.9			0.078	0.052	0.068	87.1	85.8	85.5	93.3	92.4	93.2
	6	0.42	0.46	0.35	90.4	88.8	90	79	76	78.7			0.13	0.14	0.14	90	89.6	89.5	95.1	94.8	95
	7
	8
	9
	10	0.084	0.2	0.58	90.5	91.6	88.1	96	97.2	96.7			0.12	0.065	0.16	93.4	94	94.1	98.2	98.2	97.9
	11
	12
	13	0.21	0.094	0.83	89.3	91.2	89.9	95.2	96.8	96			0.13	0.15	0.15	92	92.9	90	97.5	98.1	97.7
			ratio mut -10	ratio mut d2	ratio mut d10
	Cas9Dox	Olfr10_1	0.0233739	0.0507349	0.211863
	Cas9Dox	Olfr44_1	0.00905288	0.0447602	0.340395
	Cas9Dox	Olfr52_1	0.0116271	0.0414158	0.265633
	Cas9Dox	ROSA26_1	0.074672	0.192123	0.549948
	Cas9Dox	ROSA26_2	0.0240631	0.0780765	0.412744
	Cas9ERT	Olfr10_1	0.0215546	0.025932	0.0463685
	Cas9ERT	Olfr44_1	0.00935971	0.0139894	0.0446408
	Cas9ERT	Olfr52_1	0	0	0.0118632
	Cas9ERT	ROSA26_1	0.152523	0.187794	0.276433
	Cas9ERT	ROSA26_2	0.0416103	0.0561434	0.116504
	DOX-U6	Olfr10_1	0.420507	0.434822	0.438189
	DOX-U6	Olfr44_1	0.471561	0.464404	0.492113
	DOX-U6	Olfr52_1	0.417026	0.41832	0.401496
	DOX-U6	ROSA26_1	0.731193	0.742595	0.738298
	DOX-U6	ROSA26_2	0.600261	0.590201	0.596481
	Switch	Olfr10_1	0	0.0742052	0.204304
	Switch	Olfr44_1	0	0.0531838	0.3639
	Switch	Olfr52_1	0	0.0351203	0.219343
	Switch	ROSA26_1	0	0.222895	0.502467
	Switch	ROSA26_2	0	0.12302	0.404394
	wt	Olfr10_1	0	0	0
	wt	Olfr44_1	0	0	0
	wt	Olfr52_1	0	0	0
	wt	ROSA26_1	0	0	0
	wt	ROSA26_2	0	0	0

## Sheet: Figure 2
2b
	days p.i.	empty			unmodified			Switch-OFF			Single loxP
Cre-	2	0.64	0.47	0.56	3.88	4.38	4.53	2.6	3.36	3.3	3.66	3.77	3.34
	3	0.33	0.33	0.43	55.2	55.5	57.3	51.1	52.6	54	57.2	56	56.2
	4	0.28	0.14	0.38	83	82.4	82.8	78.4	78.8	80	82.6	82.2	83
	5	0.24	0.23	0.39	90.9	90.7	91.3	88.5	89	89.2	90.8	90.7	91
	6	0.61	0.46	0.59	93.1	93.1	92.6	91.1	91	91.3	92.1	91.3	92.8
	7
	8
	9
	10	1.23	1.16	0.72	96.6	97.2	98.5	94.9	94.7	96.6	97.9	97.4	96.9
	11
	12
	13	0.49	1.33	1.26	96.6	97	97.9	94.9	95.6	96.9	97.2	98	97
		empty			unmodified			Switch-OFF			Single loxP
Cre+	2	0.12	0.12	0.069	0.5	0.51	0.47	0.07	0.12	0.13	0.18	0.22	0.2
	3	0.13	0.14	0.1	22.6	22.3	22.7	0.4	0.42	0.42	5.46	5.79	5.88
	4	0.078	0.068	0.059	71.8	71.2	71.2	0.86	1.06	1.07	45.4	45.4	44.9
	5	0.082	0.074	0.081	88.4	88.6	88.7	1.15	1.53	1.4	70.9	70.6	71
	6	0.21	0.13	0.2	92.5	92.2	92.7	1.53	1.45	1.21	81.7	81.6	81.4
	7
	8
	9
	10	0.37	0.22	0.23	96.5	96.5	97.3	1.46	1.48	1.56	92.1	92.6	93
	11
	12
	13	0.19	0.1	0.16	94.6	96.2	97.6	1.31	1.59	1.67	92.8	93.2	93.3
2d
	time of induction	empty			Single loxP			Switch-OFF
	0	1	0.8	0.7	95.7	96.7	95.7	4.9	3.5	2
	11 h	1.1	1	0.8	96.6	96.5	95.9	16.2	13.7	14.5
	1 day	1	0.7	1.8	98.4	98.6	97.9	74.8	75.2	73.7
	2 days	1.2	1.1	0.9	98.2	98.2	98.6	94.9	95	95
	3 days	0.9	0.8	1	98.4	98.2	98	96.8	96.2	96.6
	4 days	1.2	1.7	1.9	97.7	97.7	97.4	95.7	95.4	96.3
	6 days	1.4	1.5	1.5	95.7	96.4	96.4	95.6	94.7	95.7
	8 days	0.7	3.3	1.3	92.3	92.8	92.9	93.9	93.9	95
	no tamox	0.4	0.9	0.6	90.3	92.5	92.1	93.4	92.8	94.6
2e
				Switch-OFF day 2	10 days editing	no Cas9
	Hap1		VEGFA	0.777232	0.771781	0
			MAX	0.325712	0.63305	0
			COMDA	0.0811606	0.251968	0
			EMX1	0.738562	0.707496	0
			HCN1	0.139678	0.401177	0
			MFAP1	0.0206741	0.0770913	0
			FANCF	0.101634	0.0869201	0.0120879
			LINC00971	0.0156559	0.0125082	0
			SNX1	0.0199378	0.0167716	0
2f
				Switch-OFF day 2	10 days editing	no Cas9
	Hela		VEGFA	0.688394	0.90728	0
			MAX	0.253061	0.623099	0
			COMDA	0.042959	0.175544	0
			EMX1	0.774939	0.929918	0
			HCN1	0.100466	0.366733	0
			MFAP1	0.0195272	0.0664503	0
			FANCF	0.280008	0.391139	0.0096394
			LINC00971	0.0196765	0.0626561	0
			SNX1	0.0516268	0.168183	0

## Sheet: Figure S2
	days p.i.	empty			U6-Switch-ON			unmodified					days p.i.	empty			5'-Switch-ON			unmodified
Cre-	2	0.48	0.69	0.54	0.44	0.66	0.38	3.88	4.07	4.18		Cre-	2	0.48	0.69	0.54	0.42	0.43	0.62	3.88	4.07	4.18
	3	0.31	0.39	0.4	0.37	0.39	0.43	53.1	54.4	55.6			3	0.31	0.39	0.4	0.42	0.39	0.39	53.1	54.4	55.6
	4	0.23	0.23	0.3	0.33	0.36	0.35	78.9	81.3	82.1			4	0.23	0.23	0.3	0.44	0.27	0.32	78.9	81.3	82.1
	5	0.12	0.31	0.35	0.44	0.33	0.32	88.8	90.9	90.4			5	0.12	0.31	0.35	0.37	0.33	0.41	88.8	90.9	90.4
	6	0.33	0.52	0.36	0.5	0.47	0.66	92.2	93.9	92.6			6	0.33	0.52	0.36	0.48	0.45	0.54	92.2	93.9	92.6
	7												7
	8												8
	9												9
	10	0.086	2.21	0.33	1.13	1.56	0.96	96.9	98.3	96.1			10	0.086	2.21	0.33	0.49	0.7	0.53	96.9	98.3	96.1
	11												11
	12												12
	13	0.36	0	0.59	1.54	1.2	2.09	97.2	98.5	96.1			13	0.36	0	0.59	0.95	0.97	0.79	97.2	98.5	96.1
	days p.i.	empty			U6-Switch-ON			unmodified					days p.i.	empty			5'-Switch-ON			unmodified
Cre+	2	0.45	0.57	0.48	0.5	0.53	0.54	1.81	1.7	1.75		Cre+	2	0.45	0.57	0.48	0.61	0.45	0.49	1.81	1.7	1.75
	3	0.36	0.41	0.47	1.75	2.06	2.1	23.1	22.5	24.7			3	0.36	0.41	0.47	1.25	1.39	1.54	23.1	22.5	24.7
	4	0.29	0.27	0.68	14.7	15.4	14.9	66.8	64.4	65			4	0.29	0.27	0.68	12.2	12.9	13.3	66.8	64.4	65
	5	0.18	0.22	0.23	39.7	39.1	38.3	86.1	83.7	84.6			5	0.18	0.22	0.23	35.4	35.2	36	86.1	83.7	84.6
	6	0.42	0.46	0.35	57.2	55.3	57.2	90.4	88.8	90			6	0.42	0.46	0.35	54.4	51.3	54.3	90.4	88.8	90
	7												7
	8												8
	9												9
	10	0.084	0.2	0.58	80	83.4	80	96	97.2	96.7			10	0.084	0.2	0.58	80.5	79.7	75.9	96	97.2	96.7
	11												11
	12												12
	13	0.21	0.094	0.83	80	78.7	81.5	95.2	96.8	96			13	0.21	0.094	0.83	81.3	81	82.9	95.2	96.8	96
	days p.i.	empty			unmodified			U6-Switch-ON non-induced			U6-Switch-ON induced day 0			U6-Switch-ON induced day 7
Cre-ERT	2	0.59	0.61	0.92	3.77	3.96	3.78	0.36	0.52	0.34	0.68	0.76	3.09	0	0	0
	3	0.76	0.94	0.95	34.5	33.4	35.3	0.3	0.63	0.46	2.1	2.02	2.25	0	0	0
	4	0.53	0.69	0.63	70.4	71.7	71.4	0.47	0.44	0.42	7.01	6.67	7.19	0	0	0
	5	0.4	0.55	0.59	87.7	88.1	87	1.31	0.41	0.36	17.3	16.8	16.3	0	0	0
	6	0.77	0.67	0.89	93.2	94.2	93.1	0.71	0.64	0.44	29.1	26.6	28.9	0	0	0
	7
	8	0.86	0.73	0.41	99.7	97.4	98.3	0.44	0.56	0.84	44.5	46.9	41.2	0.88	0.92	1.05
	9	1.63	1.19	0.79	99.5	97.2	98.6	3.55	1.99	0.85	50.2	51.4	46.6	1.88	2.21	2.43
	10	0.21	0.12	0.3	99.5	96	98.5	0.43	1.34	1.37	52.1	49.5	48.4	8.9	11.4	11.5
	11	0.4	0.27	0.34	98.4	96.8	98.3	2.27	0.5	0.94	56.4	52.3	58.6	13.1	19.7	20.4
	12	0.37	0.43	0.6	98.9	97.5	98.9	1.92	1.47	1.22	62.4	54.9		22.9	31.7	29.1
	13	0.34	0.48	0.72	97.6	94.7	98.1	0	2.08	1.34	63.4	56.8	56.5	31.8	32.3	36.1
	days p.i.	empty			unmodified			5'-Switch-ON non-induced			5'-Switch-ON induced day 0			5'-Switch-ON induced day 7
Cre-ERT	2	0.59	0.61	0.92	3.77	3.96	3.78	0.52	0.5	0.37	0.96	0.74	0.8	0	0	0
	3	0.76	0.94	0.95	34.5	33.4	35.3	0.44	0.51	0.49	3.46	3.28	3.28	0	0	0
	4	0.53	0.69	0.63	70.4	71.7	71.4	0.53	0.56	0.56	13	15.6	13.3	0	0	0
	5	0.4	0.55	0.59	87.7	88.1	87	1.15	0.72	0.81	29	29.2	30.1	0	0	0
	6	0.77	0.67	0.89	93.2	94.2	93.1	1.31	1.28	1.32	44.9	45.3	45.2	0	0	0
	7
	8	0.86	0.73	0.41	99.7	97.4	98.3	1.34	3.17	2.72	70.6	78.4	74	2.14	2.42	2.7
	9	1.63	1.19	0.79	99.5	97.2	98.6	1.77	3.75	2.89	83.6	83.4	88.2	5.29	4.54	5.15
	10	0.21	0.12	0.3	99.5	96	98.5	2.79	3.72	4.12	81.4	82.2	88	19.5	16.9	20.8
	11	0.4	0.27	0.34	98.4	96.8	98.3	3.16	3.88	4.33	88.2	83.9	88.7	33.4	32.5	37.3
	12	0.37	0.43	0.6	98.9	97.5	98.9	3.38	4.38	4.71	86.5	86.5	90.6	42.8	46.6	47.6
	13	0.34	0.48	0.72	97.6	94.7	98.1	4.31	4.47	5.3	88.4	83.3	89.8	50.7	56	57.2
		empty			unmodified			Switch-ON (loxP) non-induced			Switch-ON (loxP) induced day 0			Switch-ON (loxP) induced day 7
Cre-ERT	2	0.59	0.61	0.92	3.77	3.96	3.78	0.36	0.44	0.39	0.91	0.9	1.24	0	0	0
	3	0.76	0.94	0.95	34.5	33.4	35.3	0.36	0.49	0.55	10.3	9.85	11.2	0	0	0
	4	0.53	0.69	0.63	70.4	71.7	71.4	0.55	0.47	0.64	34.3	33.2	34.2	0	0	0
	5	0.4	0.55	0.59	87.7	88.1	87	0.75	0.74	0.57	60.1	58.9	59.2	0	0	0
	6	0.77	0.67	0.89	93.2	94.2	93.1	0.88	0.96	0.87	75.3	73.1	71.9	0	0	0
	7
	8	0.86	0.73	0.41	99.7	97.4	98.3	2.55	1.57	2.01	93.1	94.3	89.9	2.36	2.32	3.11
	9	1.63	1.19	0.79	99.5	97.2	98.6	1.79	2.62	3.05	92.5	93.3	88.8	10.8	19.6	20.5
	10	0.21	0.12	0.3	99.5	96	98.5	2	1.84	2.52	92.9	94.4	84.5	42.4	59	59.9
	11	0.4	0.27	0.34	98.4	96.8	98.3	0	2.1	3.73	94.9	97.1	86.4	51.5	70.5	73.8
	12	0.37	0.43	0.6	98.9	97.5	98.9	7.32	2.32	3.52	100	95.9	83.9	66.7	76.1	78.2
	13	0.34	0.48	0.72	97.6	94.7	98.1	1.67	2.47		96.4	96	83.1	75	83.3	83.1
Cre -		days p.i.	empty			standard			Single loxP			Single FRT			optimized
		2	0.48	0.69	0.54	0.59	0.61	0.79	3.77	3.48	3.3	3.97	4.39	3.92	3.88	4.07	4.18
		3	0.31	0.39	0.4	4.42	4.65	4.44	50.9	55.5	54.4	58.6	59.5	59.5	53.1	54.4	55.6
		4	0.23	0.23	0.3	24.3	25.3	25.1	78.2	83	81.7	82	84.9	83.6	78.9	81.3	82.1
		5	0.12	0.31	0.35	48.8	52.5	50.9	88.5	90.8	90.3	90	92.4	91.6	88.8	90.9	90.4
		6	0.33	0.52	0.36	64.9	67.4	65.5	91.8	91.5	92.3	93	94.4	93.3	92.2	93.9	92.6
		7
		8
		9
		10	0.086	2.21	0.33	95.5	85.4	82.6	96	96.2	96.3	97.6	97.8	98.4	96.9	98.3	96.1
		11
		12
		13	0.36	0	0.59	93.7	82.6	83.8	96.7	95.9	96.4	97.3	97.6	98.1	97.2	98.5	96.1
			days p.i.	empty			Single loxP Cre+			Single loxP Cre-			optimized Cre+			optimized Cre-			Switch-ON Cre+
			2	0.48	0.69	0.54	0.97	0.89	0.94	3.34	3.77	3.66	1.81	1.7	1.75	3.88	4.07	4.18	0.53	0.54	0.59
			3	0.31	0.39	0.4	9.03	11	11.1	56.2	56	57.2	23.1	22.5	24.7	53.1	54.4	55.6	5.62	5.83	6.26
			4	0.23	0.23	0.3	49.7	50.8	50.5	83	82.2	82.6	66.8	64.4	65	78.9	81.3	82.1	36.9	36.2	38.7
			5	0.12	0.31	0.35	75.2	75	76	91	90.7	90.8	86.1	83.7	84.6	88.8	90.9	90.4	67.8	65.6	66.9
			6	0.33	0.52	0.36	83	83.4	83.7	92.8	91.3	92.1	90.4	88.8	90	92.2	93.9	92.6	79	76	78.7
			7
			8
			9
			10	0.086	2.21	0.33	92.5	94.1	91.9	96.9	97.4	97.9	96	97.2	96.7	96.9	98.3	96.1	90.5	91.6	88.1
			11
			12
			13	0.36	0	0.59	92.5	94.6	92.7	97	98	97.2	95.2	96.8	96	97.2	98.5	96.1	89.3	91.2	89.9

## Sheet: Figure S3
empty	days p.i.	standard			optimized			Single FRT			Single loxP
	2	1.42	1.18	1.24	0.82	1.1	1.14	0.93	1.13	1.15	1.1	1.23	1.05
	3	0.16	0.19	0.19	0.18	0.12	0.085	0.16	0.24	0.093	0.17	0.12	0.27
	4	0.098	0.1	0.26	0.14	0.14	0.073	0.13	0.23	0.11	0.12	0.046	0.067
	6	0.78	0.65	0.71	0.83	0.77	0.92	0.76	0.9	0.76	0.86	0.69	0.99
	8	0.5	1.3	0.6	2.99	2.55	3.15	1.31	0.79	1.27	0.44	1.1	0.65
sgEGFP1	days p.i.	standard			optimized			Single FRT			Single loxP
	2	2.72	2.48	2.52	39.9	40.8	41.2	36.9	38	39.1	33.5	32.1	31.7
	3	9.63	10.4	10.7	67.3	69.8	68.1	63.5	62.5	63.1	56.9	56.5	57.2
	4	22.8	23.5	25	78	80.3	79.9	75.3	75.1	76.8	70.7	68.6	71.8
	6	64.3	62.9	66	92	93.5	93.1	92.3	91.5	92.5	89	89.3	89.4
	8	79.6	80.3	81.4	95.7	97.1	96.6	95.9	95.4	96.3	94.1	94.7	94.7
sgEGFP2	days p.i.	standard			optimized			Single FRT			Single loxP
	2	10.8	10.4	10.1	29.5	31.7	31.7	21.8	20.8	21.5	23.8	22.2	21.6
	3	28.4	27.7	28	55.1	50.9	52.8	48.3	45.8	46.5	46.7	48.3	48.1
	4	45.4	45.5	45.8	65	69.1	70.1	63.9	62.5	63.2	60.4	61.7	61.6
	6	84.5	83.7	82.5	89.1	91.5	90.6	89.7	87.6	89.2	86.8	87.1	86.2
	8	91.5	92.7	92.3	94.4	96.1	95.3	95.3	93.9	95	93.1	93.6	93.4
sgEGFP3	days p.i.	standard			optimized			Single FRT			Single loxP
	2	28.9	28	25.6	26.5	26.7	27.4	17.3	14	14.3	16.9	15	14.7
	3	51.7	54.4	52.3	52.1	53.5	54.3	40	35.1	35.2	36.4	36.6	35.8
	4	65.1	66.9	67.2	64.2	67.2	68.4	54.7	52	51.5	49.9	51.6	51.7
	6	88.4	88.2	87.7	88.4	89.2	90.1	85.2	84.2	84.2	81.6	81.6	81.4
	8	93.9	93.6	93.2	94.2	94.2	95	92.7	92.5	92.3	90.1	91.1	90.2
sgEGFP4	days p.i.	standard			optimized			Single FRT			Single loxP
	2	7.67	7.63	7.56	20.7	20.5	19.3	15.6	15	15.3	13.1	12.7	12.8
	3	22.2	20.1	22	43.8	41.8	40.5	34.9	38.3	39.2	37.1	37.2	37.4
	4	48.9	48.3	56.3	62	69	64.1	65.4	59.4	70.9	70.7	62.1	67.8
	6	83.1	85.4	87.8	86.3	90.6	88	87.8	85.7	90.6	88.2	86.4	86.9
	8	87.4	91	89.6	92.6	94.7	93.6	93.3	92.6	94.8	91.6	92.1	92.3
sgEGFP5	days p.i.	standard			optimized			Single FRT			Single loxP
	2	3.59	3.78	3.3	11.8	12.7	12.3	5.99	5.37	6.05	2.59	3.01	2.55
	3	11.9	11.6	12.1	32.6	30.9	33.4	17.6	18.4	18.5	8.18	7.7	7.86
	4	31.3	28.7	38.9	51	57	54.8	32.7	34	38.6	16.9	17.2	19.4
	6	62.4	61.7	64.6	78.4	82	81.8	63.1	62.6	66.1	38.2	38.9	39.1
	8	77.3	76.7	75.5	86.7	89.8	89.5	77.9	77.1	79.4	57.8	57.9	57
sgEGFP6	days p.i.	standard			optimized			Single FRT			Single loxP
	2	9.82	10.5	9.63	35.8	33.7	35.1	20.5	20.1	19.9	15	14.4	14
	3	26.4	30.7	28.1	49.6	58.4	58.7	41.8	39.9	44.2	33.9	35.5	37.7
	4	49.2	48.3	46.9	73.5	72.1	72	66.6	65.3	65.5	56.1	57.1	57.1
	6	78.9	76.2	76.8	89.8	90	89.3	88.1	87.1	87.5	82.4	83.4	83.7
	8	87	85.9	86.1	94.1	94.3	93.8	93	92.5	93.5	89	90.5	91
sgEGFP7	days p.i.	standard			optimized			Single FRT			Single loxP
	2	21.9	20	21.1	28.8	29.3	28.9	23.1	24.6	23.4	15.5	14.8	15.3
	3	42.6	41.2	42.4	52.9	51.6	46.8	49.4	50.5	49.6	37.5	36.3	35.4
	4	65.3	68	72.4	69.1	75.3	74.5	65.3	65.6	63.8	64.3	59.6	60.5
	6	87.1	88.8	91.7	89.3	91.5	90.6	86.5	79.3	85.9	88.3	85.8	87.3
	8	90.7	91.9	93	93.8	95.3	94.3	91.8	92.1	91.9	91.9	91.1	92.3

## Sheet: Figure S4
		days p.i.	Switch-ON empty			Switch-ON lox-Blasti-lox empty			Switch-ON sgEGFP1			Switch-ON lox-Blasti-lox sgEGFP1			Single loxP
		5	0.14	0.15	0.14	0.21	0.067	0.15	0.67	0.47	0.37	0.17	0.045	0.13	76.9	76.7	77.2
		9	0.072	0.058	0.072	0.019	0.018	0.035	0.4	0.41	0.15	0.045	0.021	0.044	88.8	88.9	90.5
		12	0.053	0.066	0.051	0.02	0.024	0.035	0.37	0.48	0.12	0.045	0.011	0.024	93	93.5	95.6
		16	0.031	0.077	0.042	0.03	0.022	0.012	0.39	0.41	0.1	0.04	0.029	0.021	93.2	94.4	92.6

## Sheet: Figure S6
	days p.i.	sgRNA1			sgRNA2			sgRNA3			sgRNA4			empty
Magoh	0	1	1	1	1	1	1	1	1	1	1	1	1	1	1	1
	1	1.20767	1.25231	1.25569	1.20284	1.28714	1.28969	1.19504	1.29733	1.20986	1.14882	1.26597	1.16895	1.204	1.17917	1.15199
	2	1.28192	1.32767	1.43462	1.26499	1.41778	1.59632	1.3214	1.39864	1.48193	1.22307	1.2715	1.37711	1.18118	1.29831	1.35055
	3	1.57883	1.71071	1.63056	1.71533	1.91099	1.90753	1.81573	1.83999	2.02182	1.48209	1.53449	1.60826	1.40827	1.46419	1.59647
	4	2.23155	2.41403	2.43774	2.97594	3.13871	3.33499	3.03689	3.08644	3.37101	1.90444	2.03244	2.21706	1.85801	1.92497	2.21659
	5	3.10175	3.33579	3.41731	4.23893	4.7005	4.71432	4.88665	4.97018	5.57055	2.36301	2.43914	2.80899	2.13553	2.34581	2.60187
	6	3.94985	4.43108	4.61083	5.40503	5.76724	6.00774	6.95472	7.0247	7.99726	2.5508	2.71271	3.37949	2.23841	2.51387	3.12433
	7	5.63119	6.4845	6.78807	6.62685	7.65794	8.4114	9.78396	10.5822	12.4748	2.87753	3.13719	4.07826	2.57626	2.81342	3.51219
	8	9.30387	9.31848	8.31523	8.1159	8.62828	8.13737	12.7909	14.8894	15.0588	3.30193	3.41174	3.7462	3.00757	2.98103	3.3743
	9	10.3387	11.7788	10.5592	7.29918	8.02692	8.12439	13.7402	16.2443	17.5119	3.19497	3.46197	4.22859	2.79271	2.76547	3.16893
	10	12.1923	14.1447	11.6319	7.21772	7.3547	7.79101	13.5893	16.8853	16.0843	3.35685	3.66959	4.47623	2.61152	2.66588	3.00229
Nup93	0	1	1	1	1	1	1	1	1	1	1	1	1	1	1	1
	1	1.18809	1.25187	1.31972	1.18689	1.21451	1.28735	1.24288	1.12804	1.24494	1.16676	1.21819	1.24841	1.204	1.17917	1.15199
	2	1.36463	1.3435	1.52635	1.38197	1.42406	1.6116	1.3905	1.34078	1.45529	1.34139	1.38774	1.48023	1.18118	1.29831	1.35055
	3	1.94141	1.85065	1.94519	2.1783	2.23348	2.32193	2.08103	1.90175	2.06977	1.64986	1.793	1.73797	1.40827	1.46419	1.59647
	4	2.91737	2.81344	2.84874	3.70264	3.88287	4.08541	3.72315	3.29397	3.82348	2.65985	2.55687	2.59992	1.85801	1.92497	2.21659
	5	4.04475	3.89215	4.23707	6.10159	5.69239	6.43788	5.79168	5.13339	6.51547	3.21061	3.37578	3.47459	2.13553	2.34581	2.60187
	6	4.86128	4.68388	5.3554	8.48897	8.06604	8.58339	8.17336	7.42282	9.43317	4.397	4.06029	4.91181	2.23841	2.51387	3.12433
	7	5.93564	6.1542	7.16179	10.9731	12.0996	13.3425	10.9448	11.8232	14.5494	5.64352	5.21185	6.64462	2.57626	2.81342	3.51219
	8	7.12334	6.8567	7.50418	13.434	14.5195	14.0997	15.461	12.794	15.3362	6.62867	5.75366	7.57036	3.00757	2.98103	3.3743
	9	6.46174	6.5751	7.47637	13.3158	14.3327	14.2471	13.8545	13.3226	17.1623	6.10337	6.37128	7.40965	2.79271	2.76547	3.16893
	10	5.71494	6.43888	6.46049	12.5669	14.7642	12.373	13.896	13.726	14.3797	6.03515	6.08233	6.35025	2.61152	2.66588	3.00229
Nup205	0	1	1	1	1	1	1	1	1	1	1	1	1	1	1	1
	1	1.33838	1.25583	1.16839	1.3191	1.25933	1.27311	1.22145	1.26305	1.26126	1.22037	1.24815	1.11128	1.204	1.17917	1.15199
	2	1.28307	1.28771	1.39626	1.55466	1.58472	1.76558	1.36402	1.60219	1.7025	1.2378	1.37561	1.36536	1.18118	1.29831	1.35055
	3	1.63768	1.63788	1.63735	2.55781	2.58581	2.52378	2.06292	2.27743	2.37404	1.60562	1.75459	1.65549	1.40827	1.46419	1.59647
	4	2.27859	2.28321	2.37981	4.70478	4.76726	4.77194	3.72761	3.68128	4.11574	2.44179	2.5516	2.63204	1.85801	1.92497	2.21659
	5	2.80511	2.72599	3.03347	6.57979	7.48525	7.71951	6.27261	5.70232	7.65417	3.39615	3.72088	3.8874	2.13553	2.34581	2.60187
	6	3.54918	3.54697	3.97317	9.52528	10.6116	11.0958	7.95234	10.7043	13.5351	4.79601	5.35565	5.98414	2.23841	2.51387	3.12433
	7	5.69222	5.59766	6.68621	11.5696	14.6037	14.4467	13.4969	16.452	17.3085	7.5295	8.74208	9.95742	2.57626	2.81342	3.51219
	8	8.00431	7.60762	7.90353	15.3122	15.3611	15.4749	13.2602	23.0586	22.8615	10.299	11.6241	11.0054	3.00757	2.98103	3.3743
	9	9.35354	8.80723	9.7959	14.083	15.9211	16.8698	16.241	26.7352	23.0319	10.2073	12.3672	12.4197	2.79271	2.76547	3.16893
	10	9.9712	9.8058	10.5919	14.5957	16.7689	14.0493	14.3066	30.6467	21.7908	10.0579	12.4352	12.6871	2.61152	2.66588	3.00229
Prpf3	0	1	1	1	1	1	1	1	1	1	1	1	1	1	1	1
	1	1.21618	1.19448	1.23112	1.29485	1.30742	1.45181	1.18705	1.18929	1.30471	1.24189	1.26506	1.32596	1.204	1.17917	1.15199
	2	1.38155	1.3999	1.60018	1.5558	1.64729	1.89063	1.34749	1.44108	1.5681	1.43494	1.60854	1.79677	1.18118	1.29831	1.35055
	3	1.99489	1.99969	2.00944	2.23371	2.45958	2.60722	1.73448	1.88577	1.86221	2.13615	2.3944	2.26906	1.40827	1.46419	1.59647
	4	2.94862	3.01372	3.3794	3.56338	3.75086	4.01258	2.62616	2.71366	2.90937	2.85189	3.40575	3.56567	1.85801	1.92497	2.21659
	5	4.17625	4.24961	5.20729	5.08216	5.35204	5.78655	3.3356	3.55295	4.07723	3.66045	4.82689	4.83114	2.13553	2.34581	2.60187
	6	5.21426	5.40889	6.82369	6.49691	7.07342	7.41683	3.78175	4.22072	5.01143	4.48997	5.61359	6.11837	2.23841	2.51387	3.12433
	7	6.83122	7.83242	9.40786	7.61377	9.0655	10.2956	4.49105	5.39236	6.31517	5.52657	7.10008	8.34975	2.57626	2.81342	3.51219
	8	8.08698	8.87478	9.85398	8.87936	9.92156	9.63096	5.55578	5.8358	6.46363	6.40383	7.80921	7.96961	3.00757	2.98103	3.3743
	9	7.43832	9.25437	10.2275	7.98128	9.3398	9.52075	5.34056	5.70677	6.05317	6.4285	7.3427	8.12769	2.79271	2.76547	3.16893
	10	7.97562	9.38634	9.81366	8.34267	8.93006	9.607	5.15673	5.82774	5.83028	6.87016	7.3584	7.96541	2.61152	2.66588	3.00229
Psmc2	0	1	1	1	1	1	1	1	1	1	1	1	1	1	1	1
	1	1.31924	1.37037	1.26639	1.24787	1.31587	1.23514	1.31332	1.24133	1.17621	1.36878	1.27196	1.35339	1.204	1.17917	1.15199
	2	1.47866	1.60341	1.63566	1.38465	1.41059	1.42616	1.28668	1.36245	1.32847	1.79545	1.82438	1.99074	1.18118	1.29831	1.35055
	3	1.97692	2.09435	2.08902	1.93043	1.91906	1.79474	1.49224	1.64512	1.50623	3.41195	3.59537	3.2636	1.40827	1.46419	1.59647
	4	2.8864	3.2134	3.32525	3.13835	3.0256	2.99455	2.02644	2.18282	2.13608	6.28479	5.81137	6.32751	1.85801	1.92497	2.21659
	5	3.54869	4.04333	4.05412	4.88926	4.35183	4.53907	2.423	2.64588	2.59057	9.38321	8.4839	9.40338	2.13553	2.34581	2.60187
	6	4.084	4.41669	4.97574	6.66848	6.50196	6.78424	2.82393	2.98938	3.15087	11.7001	11.2814	12.78	2.23841	2.51387	3.12433
	7	4.41099	5.04769	5.78855	11.9022	11.4377	12.1999	2.96537	3.52807	3.66577	14.2184	14.0712	16.799	2.57626	2.81342	3.51219
	8	4.67096	5.60562	5.59617	16.1396	14.5625	15.6789	3.32725	3.61489	3.47546	16.804	16.2924	16.8997	3.00757	2.98103	3.3743
	9	4.38472	5.3552	5.46512	19.8164	19.7737	18.7367	3.13938	3.37925	3.48693	15.9785	16.3693	18.2267	2.79271	2.76547	3.16893
	10	4.23757	5.2582	5.62488	23.359	20.2276	21.413	3.20928	3.32396	3.49916	16.4855	16.1287	17.6679	2.61152	2.66588	3.00229
Psmd1	0	1	1	1	1	1	1	1	1	1	1	1	1	1	1	1
	1	1.28201	1.21371	1.22199	1.24803	1.27995	1.28502	1.22548	1.17472	1.26725	1.21513	1.25646	1.25229	1.204	1.17917	1.15199
	2	1.42363	1.5067	1.48913	1.46565	1.42732	1.54429	1.44655	1.3981	1.52912	1.47244	1.53555	1.66026	1.18118	1.29831	1.35055
	3	1.93016	2.08111	2.08349	2.17106	2.28966	2.33085	2.09978	2.26958	2.16179	2.15857	2.27149	2.46454	1.40827	1.46419	1.59647
	4	3.41178	3.39812	3.53398	3.90989	3.85974	3.90312	3.54055	3.48074	3.55439	3.54963	3.52381	4.18047	1.85801	1.92497	2.21659
	5	4.80395	4.88068	5.31831	6.15846	6.60124	6.94529	4.86893	5.09148	5.05279	4.73057	5.30256	6.37022	2.13553	2.34581	2.60187
	6	6.36509	6.51411	7.95603	9.4747	10.5447	10.9403	5.89405	6.02753	6.54972	6.47156	6.65059	8.65477	2.23841	2.51387	3.12433
	7	7.93407	7.97018	9.9151	15.2817	18.5844	18.8194	7.07985	7.76547	8.41793	7.23359	8.46187	12.279	2.57626	2.81342	3.51219
	8	9.45722	10.9338	10.0716	21.9563	26.4542	25.4797	8.38542	8.98748	8.05017	9.07201	11.41	11.8858	3.00757	2.98103	3.3743
	9	8.54351	11.8125	10.0599	22.3186	27.0023	26.6704	8.14303	8.76791	8.61445	9.87966	10.3958	12.087	2.79271	2.76547	3.16893
	10	8.83343	10.821	10.9205	22.5121	28.3502	28.4593	8.3558	9.08762	9.24601	10.1273	12.2666	12.7085	2.61152	2.66588	3.00229
Psmd12	0	1	1	1	1	1	1	1	1	1	1	1	1	1	1	1
	1	1.22155	1.1989	1.16179	1.18977	1.16796	1.18826	1.32028	1.3192	1.27776	1.19171	1.25617	1.18921	1.204	1.17917	1.15199
	2	1.2826	1.29925	1.32953	1.223	1.29196	1.34773	1.44127	1.5966	1.60738	1.30552	1.3392	1.37973	1.18118	1.29831	1.35055
	3	1.51111	1.4657	1.4867	1.56804	1.67762	1.59977	2.30886	2.35905	2.28539	1.60031	1.63503	1.64738	1.40827	1.46419	1.59647
	4	2.05347	1.8991	2.03715	2.4243	2.3827	2.53284	4.2756	4.13642	4.38394	2.27804	2.35359	2.32393	1.85801	1.92497	2.21659
	5	2.46913	2.34828	2.49644	3.23447	3.15639	3.57591	6.95384	6.48806	7.34573	2.9975	3.02222	3.07654	2.13553	2.34581	2.60187
	6	2.83304	2.55109	2.88293	4.09301	4.04866	4.90304	9.78031	9.08061	10.896	3.59168	3.72834	3.86007	2.23841	2.51387	3.12433
	7	3.29773	3.42795	3.80316	5.19576	5.71447	7.28114	12.9571	14.0887	15.9623	4.41688	4.59731	5.20356	2.57626	2.81342	3.51219
	8	3.82866	3.66016	3.65474	6.83255	6.89542	7.76352	16.4839	17.1892	17.812	5.69332	5.10016	5.24652	3.00757	2.98103	3.3743
	9	3.8092	3.71096	4.14888	6.49799	6.6975	7.80901	17.3218	17.3832	17.8947	5.06632	4.61076	5.27018	2.79271	2.76547	3.16893
	10	4.16369	3.4987	4.22882	6.73801	6.51669	7.37593	17.4135	17.4778	18.5774	5.38114	4.70145	5.11904	2.61152	2.66588	3.00229
Psmd14	0	1	1	1	1	1	1	1	1	1	1	1	1	1	1	1
	1	1.24192	1.1981	1.13316	1.26867	1.26233	1.23053	1.25467	1.12853	1.26111	1.20746	1.18075	1.19549	1.204	1.17917	1.15199
	2	1.24228	1.28165	1.28968	1.44747	1.45096	1.44608	1.46671	1.52481	1.63815	1.25858	1.38541	1.43328	1.18118	1.29831	1.35055
	3	1.64657	1.56549	1.53257	2.24306	2.07768	2.0988	2.33872	2.40961	2.45907	1.57854	1.70108	1.66549	1.40827	1.46419	1.59647
	4	2.4081	2.22327	2.26981	4.24436	3.64956	3.61165	4.03218	4.13843	4.33643	2.15553	2.292	2.33848	1.85801	1.92497	2.21659
	5	3.24218	3.07211	3.26196	6.79336	5.84972	6.18536	5.84423	5.94644	6.39471	2.65716	2.71816	3.02664	2.13553	2.34581	2.60187
	6	4.41907	4.14856	4.54679	10.9919	8.76498	9.47427	7.11297	7.76198	8.4631	3.02844	3.06546	3.49374	2.23841	2.51387	3.12433
	7	6.76601	6.2866	7.07021	18.5467	14.2558	16.0951	8.1316	9.63722	10.78	3.41965	3.74853	4.59195	2.57626	2.81342	3.51219
	8	10.3396	9.40095	9.10667	25.7369	19.6566	18.9537	9.16423	10.9405	10.5417	3.88636	4.18185	4.88105	3.00757	2.98103	3.3743
	9	11.3614	11.0027	11.8048	27.6886	21.6176	19.8177	8.87188	10.6275	10.3327	3.94626	4.52292	5.17429	2.79271	2.76547	3.16893
	10	13.1634	12.3534	12.636	29.1488	24.2414	19.895	9.10005	10.0074	10.7456	4.56738	4.76005	5.51445	2.61152	2.66588	3.00229
Rpa1	0	1	1	1	1	1	1	1	1	1	1	1	1	1	1	1
	1	1.28501	1.21348	1.17131	1.32851	1.31263	1.30528	1.23281	1.2124	1.20054	1.32428	1.32962	1.2258	1.204	1.17917	1.15199
	2	1.36454	1.43994	1.50932	1.5409	1.64382	1.66152	1.22581	1.37011	1.37939	1.35844	1.37366	1.38939	1.18118	1.29831	1.35055
	3	2.08623	2.05538	1.96083	3.12416	3.13598	2.65562	1.7108	1.7464	1.62979	1.96665	1.88899	1.83551	1.40827	1.46419	1.59647
	4	3.70717	3.64414	3.50568	6.19734	5.97642	5.90605	2.69113	2.56985	2.60205	3.22151	3.07936	3.22625	1.85801	1.92497	2.21659
	5	5.28456	5.42516	5.70575	10.3923	10.7448	9.37512	3.41424	3.591	3.55883	4.65726	4.24687	4.66464	2.13553	2.34581	2.60187
	6	8.23146	7.72997	8.20855	15.3591	15.5131	14.0959	4.47984	4.40336	5.26988	5.85648	5.38479	6.49045	2.23841	2.51387	3.12433
	7	11.617	10.6589	11.8653	21.9204	23.553	18.673	6.16383	6.24102	6.95841	7.44346	6.90099	8.8094	2.57626	2.81342	3.51219
	8	15.0499	14.1641	14.3559	25.4701	29.7302	15.9632	7.36997	7.56166	7.605	9.20414	8.00001	9.0498	3.00757	2.98103	3.3743
	9	15.9302	14.7007	14.5049	24.1669	29.4743	17.5014	6.97191	7.53701	7.97187	9.11559	8.38354	9.4853	2.79271	2.76547	3.16893
	10	17.8859	15.9215	15.0901	27.0558	28.682	17.5049	7.94782	7.12331	7.86807	9.93054	8.3125	10.1038	2.61152	2.66588	3.00229
Rpl3	0		1	1	1	1	1	1	1	1	1	1	1	1	1	1
	1		1.21784	1.16317	1.24063	1.2344	1.23853	1.48928	1.39596	1.31361	1.25815	1.33258	1.28164	1.204	1.17917	1.15199
	2		1.49114	1.50788	1.30096	1.31424	1.52408	1.48333	1.4768	1.63754	1.33945	1.47338	1.59285	1.18118	1.29831	1.35055
	3		2.26561	2.36296	1.54948	1.6713	3.25075	2.14339	2.62681	2.38909	2.11779	2.49128	2.44761	1.40827	1.46419	1.59647
	4		4.46138	4.67137	2.16529	2.27676	3.19537	4.5689	4.58636	5.37658	4.92822	4.56664	5.4077	1.85801	1.92497	2.21659
	5		6.48541	7.66034	2.58962	2.65514	3.74121	7.11069	7.49098	10.2563	7.37832	7.6814	9.65836	2.13553	2.34581	2.60187
	6		10.0058	10.4303	2.75627	3.10094	4.24671	11.1622	14.312	14.6753	10.5386	10.933	14.9467	2.23841	2.51387	3.12433
	7		12.0525	15.5806	3.16358	3.6648	6.11736	18.9885	17.2337	21.6351	15.1372	18.756	24.0585	2.57626	2.81342	3.51219
	8		12.0675	17.1357	3.58839	3.97614	6.96699	20.5304	16.5827	28.0753	16.3485	30.0415	24.444	3.00757	2.98103	3.3743
	9		13.1356	15.6117	3.67897	4.0374	7.57634	18.7695	19.337	29.742	19.1849	22.8935	28.1875	2.79271	2.76547	3.16893
	10		14.6289	19.724	3.91146	4.46539	11.6145	23.2188	25.0584	32.2193	25.8884	26.1498	29.3734	2.61152	2.66588	3.00229
Rpn2	0	1	1	1	1	1	1	1	1	1	1	1	1	1	1	1
	1	1.2581	1.25812	1.22423	1.16636	1.19361	1.19395	1.14957	1.27178	1.23652	1.24992	1.22246	1.18509	1.204	1.17917	1.15199
	2	1.25549	1.38378	1.43765	1.25639	1.36488	1.40922	1.17881	1.38501	1.42945	1.28944	1.35821	1.32669	1.18118	1.29831	1.35055
	3	1.47836	1.67904	1.66074	1.61481	1.73014	1.74876	1.44717	1.72724	1.69991	1.48313	1.57288	1.58199	1.40827	1.46419	1.59647
	4	2.52248	2.72915	2.46038	2.46802	2.47101	2.57564	2.33166	2.55757	2.69289	1.99208	2.02538	2.14884	1.85801	1.92497	2.21659
	5	3.95048	4.37621	4.12272	3.53785	3.40741	3.91844	3.42551	3.82541	4.20231	2.47768	2.53408	2.77509	2.13553	2.34581	2.60187
	6	5.19937	6.2047	6.09133	5.24013	4.85405	5.94369	4.73464	5.10099	5.41682	2.86026	2.83561	3.26269	2.23841	2.51387	3.12433
	7	6.74525	8.55611	9.37685	8.11341	7.62735	9.3451	5.71175	7.52307	7.50301	3.1312	3.40963	3.78696	2.57626	2.81342	3.51219
	8	7.6416	10.5545	9.55219	11.1677	11.6815	11.9581	6.77008	7.77428	7.5063	3.4489	3.6219	3.67448	3.00757	2.98103	3.3743
	9	7.11588	9.87537	10.4821	11.0457	11.4182	12.4298	6.50524	7.97415	7.78848	3.32485	3.6204	3.76535	2.79271	2.76547	3.16893
	10	7.18469	9.66982	10.3552	12.2032	12.3889	11.7294	6.94101	8.75719	7.77589	3.48731	3.86153	3.73832	2.61152	2.66588	3.00229
Ruvbl1	0	1	1	1	1	1	1	1	1	1	1	1	1	1	1	1
	1	1.28238	1.17392	1.19014	1.14981	1.23273	1.335	1.22366	1.15947	1.14076	1.23511	1.21856	1.19641	1.204	1.17917	1.15199
	2	1.35694	1.29811	1.35692	1.2214	1.32066	1.42026	1.30478	1.29598	1.26703	1.28415	1.32146	1.36117	1.18118	1.29831	1.35055
	3	1.74205	1.57137	1.58271	1.65726	1.7441	1.6944	1.49953	1.53468	1.44221	1.56508	1.62861	1.57623	1.40827	1.46419	1.59647
	4	2.65087	2.3287	2.57762	2.6243	2.71423	2.91732	2.1354	2.11914	2.08645	2.04827	2.14341	2.14383	1.85801	1.92497	2.21659
	5	3.91737	3.39751	3.85233	3.97443	4.08807	4.54595	2.72934	2.78557	2.88486	2.46754	2.61339	2.94135	2.13553	2.34581	2.60187
	6	5.23042	4.65406	5.43316	5.58751	5.93512	7.17471	3.48029	3.58726	3.65131	2.95017	2.83699	3.66769	2.23841	2.51387	3.12433
	7	8.2813	7.29159	9.34731	8.30842	9.61482	10.2374	4.3574	5.19982	5.24988	3.6065	3.74661	4.42684	2.57626	2.81342	3.51219
	8	13.0932	10.6787	12.4422	11.7026	14.5691	12.8808	6.26924	7.40254	7.35535	4.60361	4.68286	5.24282	3.00757	2.98103	3.3743
	9	14.8943	12.652	15.1936	10.9755	15.3939	15.3085	8.06664	9.46045	9.03966	5.39015	5.70794	6.65779	2.79271	2.76547	3.16893
	10	17.8836	13.6475	15.6831	14.7821	15.7095	16.5868	10.3908	12.467	11.2595	7.89195	7.79579	8.67711	2.61152	2.66588	3.00229
Top1	0	1	1	1	1	1	1	1	1	1	1	1	1	1	1	1
	1	1.19947	1.13442	1.19445	1.28159	1.21934	1.36763	1.23793	1.11855	1.23682	1.17019	1.17575	1.28557	1.204	1.17917	1.15199
	2	1.22417	1.32602	1.37985	1.22724	1.28541	1.39951	1.27266	1.39388	1.43382	1.31258	1.40388	1.5373	1.18118	1.29831	1.35055
	3	1.51808	1.57456	1.61726	1.44678	1.49308	1.49239	1.63673	1.61989	1.55914	1.49682	1.53262	1.59105	1.40827	1.46419	1.59647
	4	1.9227	1.98241	2.07377	1.89286	1.92621	2.00359	2.1944	2.17811	2.17947	2.25145	2.23341	2.63177	1.85801	1.92497	2.21659
	5	2.30482	2.27432	2.71733	2.23913	2.38067	2.58871	2.786	2.66866	3.04662	3.37183	3.24575	4.13666	2.13553	2.34581	2.60187
	6	2.53348	2.46531	2.80888	2.60331	2.795	2.78866	3.45988	3.32325	3.64965	4.96433	4.73537	6.07214	2.23841	2.51387	3.12433
	7	2.75671	2.73704	3.81255	2.91931	3.65729	4.34949	4.31899	4.26908	4.85652	7.2834	7.08973	8.99928	2.57626	2.81342	3.51219
	8	3.04031	2.9529	3.3816	3.58948	4.2565	4.90263	5.72712	5.64186	5.99795	9.6139	10.3727	12.5706	3.00757	2.98103	3.3743
	9	2.94974	2.82947	3.5623	3.39072	4.81645	4.82012	7.58916	7.13341	7.60736	11.1851	10.4899	13.634	2.79271	2.76547	3.16893
	10	3.33324	2.83718	3.44382	3.86835	5.07117	5.28621	9.74752	8.23893	9.93543	10.4884	11.0853	14.1771	2.61152	2.66588	3.00229
U2af2	0	1	1	1	1	1	1	1	1	1	1	1	1	1	1	1
	1	1.24594	1.29699	1.33471	1.22846	1.29461	1.2731	1.18475	1.33318	1.27482	1.18915	1.1771	1.30397	1.204	1.17917	1.15199
	2	1.40059	1.49442	1.68344	1.32172	1.46739	1.56858	1.36691	1.39443	1.51337	1.2522	1.26254	1.39936	1.18118	1.29831	1.35055
	3	2.33723	2.39078	2.3807	1.98644	2.02243	2.16181	2.12443	2.11649	2.12399	1.6179	1.62094	1.68148	1.40827	1.46419	1.59647
	4	4.30389	4.10698	4.21978	3.93651	3.87798	4.08393	4.24042	3.91215	4.25002	2.11797	2.02021	2.40056	1.85801	1.92497	2.21659
	5	6.64645	6.14023	5.8949	6.25858	6.69298	6.41054	6.65856	6.38564	7.28024	2.75977	2.54397	3.10317	2.13553	2.34581	2.60187
	6	8.2483	8.30246	7.90234	8.82144	9.66533	9.40308	9.25729	9.09991	9.94786	3.03594	3.30997	3.81027	2.23841	2.51387	3.12433
	7	10.4188	12.176	9.65751	12.9566	16.0399	17.0377	13.8244	16.8654	16.7979	3.86982	4.3261	5.36736	2.57626	2.81342	3.51219
	8	11.972	12.3311	10.3742	17.8944	19.3313	19.1742	17.2294	20.162	21.7996	5.49764	5.12328	5.98111	3.00757	2.98103	3.3743
	9	10.9783	13.1978	9.89932	18.118	21.3563	20.3089	17.0435	22.9694	27.1447	5.61196	6.07398	7.35859	2.79271	2.76547	3.16893
	10	11.0031	12.4893	10.6728	18.6264	22.3278	19.7362	16.7479	21.2174	21.655	6.19124	7.04406	7.30255	2.61152	2.66588	3.00229
Uba2	0	1	1	1	1	1	1	1	1	1	1	1	1	1	1	1
	1	1.23161	1.22253	1.23579	1.32392	1.31722	1.29922	1.3464	1.37313	1.27151	1.22863	1.27081	1.2528	1.204	1.17917	1.15199
	2	1.21048	1.29406	1.43375	1.26754	1.4241	1.48039	1.37824	1.42347	1.56296	1.26529	1.33978	1.38395	1.18118	1.29831	1.35055
	3	1.53706	1.69954	1.64837	1.56463	1.89818	1.70753	1.79925	1.8563	1.7963	1.61864	1.58155	1.54348	1.40827	1.46419	1.59647
	4	2.35494	2.65318	2.76781	2.89484	3.22836	3.34608	3.27976	3.35814	3.67757	2.20809	2.08979	2.22092	1.85801	1.92497	2.21659
	5	3.76527	3.76323	4.20632	5.28579	5.81855	5.87882	6.32348	5.97648	7.09652	3.02985	2.65259	2.94287	2.13553	2.34581	2.60187
	6	4.60517	5.26036	7.00542	7.72322	8.64536	7.96252	9.222	9.78262	11.925	3.32624	3.16434	3.52159	2.23841	2.51387	3.12433
	7	7.46958	8.5068	10.4624	11.127	13.8968	11.9	14.2513	16.3471	19.647	3.95946	4.11409	4.59198	2.57626	2.81342	3.51219
	8	10.6447	11.7462	11.9233	17.1157	17.2461	14.1119	20.3948	23.075	23.5071	4.84264	4.4493	4.81664	3.00757	2.98103	3.3743
	9	13.0936	13.2304	14.6574	18.708	17.9662	13.0091	20.5462	24.6437	27.2149	4.34616	4.46934	4.6639	2.79271	2.76547	3.16893
	10	15.1888	17.0013	17.6509	16.7345	17.9596	12.9652	22.7436	25.6668	29.0258	4.32591	4.60207	4.55702	2.61152	2.66588	3.00229
Ube2i	0	1	1	1	1	1	1	1	1	1	1	1	1	1	1	1
	1	1.23719	1.38873	1.33824	1.18852	1.22992	1.26519	1.23782	1.33675	1.23267	1.36708	1.37106	1.2379	1.204	1.17917	1.15199
	2	1.3809	1.46549	1.6336	1.26552	1.36872	1.56638	1.31681	1.44911	1.5716	1.48486	1.46728	1.60694	1.18118	1.29831	1.35055
	3	2.46436	2.61578	2.74754	1.49379	1.71393	1.82252	1.87099	2.06432	1.99795	2.35587	2.39152	2.34308	1.40827	1.46419	1.59647
	4	5.50106	5.76275	6.24619	2.20642	2.30913	2.82912	3.47037	3.42376	3.8105	4.96728	4.16806	5.1512	1.85801	1.92497	2.21659
	5	9.98114	10.6763	11.5012	2.75181	3.02209	3.86559	5.59525	6.33244	6.84902	7.94637	7.37758	10.6878	2.13553	2.34581	2.60187
	6	13.9079	16.1063	17.0938	3.29459	3.75394	4.48082	8.08378	8.87679	11.3716	12.0995	10.3547	17.2429	2.23841	2.51387	3.12433
	7	21.109	26.6205	26.068	4.54609	5.19051	6.79327	14.8561	14.6358	18.9504	19.4781	17.666	27.5911	2.57626	2.81342	3.51219
	8	27.1548	38.0855	28.3289	7.34123	7.68326	8.49479	16.6682	21.2461	23.3464	34.1607	18.8553	31.5476	3.00757	2.98103	3.3743
	9	26.3436	36.8342	30.7391	8.93306	9.35708	11.1007	21.3323	23.6113	26.0662	19.9347	26.2054	35.7918	2.79271	2.76547	3.16893
	10	24.8062	33.2729	34.0066	9.97083	11.0082	14.6945	20.3996	22.8771	28.5266	25.1566	23.4658	40.4837	2.61152	2.66588	3.00229

## Sheet: Figures S7, S8
			PE- , BV650+	PE+ , BV650+	PE+ , BV650-	PE- , BV650-					PE- , FITC+	PE+ , FITC+	PE+ , FITC-	PE- , FITC-
WT		1	0	6.51	92	1.53		WT		1	6.47	93.4	0.082	0.082
		2	0	1.76	97.1	1.18				2	7.36	92.5	0.16	0
		3	0	0.52	97.1	2.38				3	2.46	97.4	0.19	0
		mean	0	2.93	95.4	1.69667				mean	5.43	94.4333	0.144	0.0273333
		SD	0	3.16176	2.94449	0.617117				SD	2.61031	2.60832	0.0557494	0.0473427
ctrl	day 10	1	0.03	0.074	89.2	10.7		ctrl	day 10	1	9.69	90.1	0.1	0.089
		2	0.02	0.02	89.5	10.5				2	9.09	90.8	0.12	0.039
		3	0.027	0.027	84.5	15.5				3	14.4	85	0.37	0.2
		mean	0.0256667	0.0403333	87.7333	12.2333				mean	11.06	88.6333	0.196667	0.109333
		SD	0.0051316	0.0293655	2.80416	2.83078				SD	2.90804	3.16596	0.150444	0.0824035
	day 17 non-ind	1	0	0.53	94.2	5.26			day 17 non-ind	1	3.68	95.3	0.53	0.53
		2	0	0.5	92.4	7.08				2	6.19	93.4	0.15	0.25
		3	0	0.32	94.6	5.12				3	4.56	95.1	0.16	0.16
		mean	0	0.45	93.7333	5.82				mean	4.81	94.6	0.28	0.313333
		SD	0	0.113578	1.17189	1.09343				SD	1.27354	1.04403	0.216564	0.192959
	day 17 ind	1	0.16	1.14	86.5	12.2			day 17 ind	1	10.6	88.3	0.81	0.33
		2	0	0.13	80.6	19.2				2	17.7	81.9	0.29	0.11
		3	0.024	0.06	71	28.9				3	26.8	72.1	0.84	0.18
		mean	0.0613333	0.443333	79.3667	20.1				mean	18.3667	80.7667	0.646667	0.206667
		SD	0.0862863	0.604345	7.82326	8.3863				SD	8.12055	8.15925	0.309246	0.112398
Slc to Urod	day 10	1	0.24	0.32	31.8	67.6		Slc to GFP	day 10	1	68.8	30.7	0.09	0.48
		2	0.58	0.26	27	72.2				2	70.2	29.1	0.26	0.44
		3	0.44	0.41	31.8	67.4				3	69.2	30.4	0.2	0.2
		mean	0.42	0.33	30.2	69.0667				mean	69.4	30.0667	0.183333	0.373333
		SD	0.17088	0.0754983	2.77128	2.71539				SD	0.72111	0.85049	0.0862168	0.151438
	day 17 non-ind	1	0.37	0.2	12.5	86.9			day 17 non-ind	1	86.2	12.8	0.12	0.89
		2	0.84	0.17	12	86.9				2	87.2	12	0.14	0.62
		3	0.88	0.18	15.3	83.6				3	85	13.8	0.16	1.02
		mean	0.696667	0.183333	13.2667	85.8				mean	86.1333	12.8667	0.14	0.843333
		SD	0.283608	0.0152753	1.77858	1.90526				SD	1.10151	0.90185	0.02	0.204042
	day 17 ind	1	51.5	11.9	16.2	20.5			day 17 ind	1	3.46	13.1	10.4	73
		2	51.8	8.11	14.6	25.5				2	2.85	8.38	11.7	77.1
		3	48.4	13.3	22.5	15.8				3	3.13	11.2	9.8	75.9
		mean	50.5667	11.1033	17.7667	20.6				mean	3.14667	10.8933	10.6333	75.3333
		SD	1.88237	2.68515	4.17652	4.85077				SD	0.305341	2.3749	0.971253	2.10792
								GFP to Slc	day 10	1	0.64	12.7	75.8	10.8
										2	0.71	12.5	76.7	10.1
										3	0.42	11	80.8	7.78
										mean	0.59	12.0667	77.7667	9.56
										SD	0.151327	0.929157	2.66521	1.58076
									day 17 non-ind	1	1.27	9.26	72.1	17.4
										2	1.67	9.55	72.7	16
										3	0.099	6.8	86.1	7.05
										mean	1.013	8.53667	76.9667	13.4833
										SD	0.816423	1.51097	7.91539	5.61523
									day 17 ind	1	1.86	5.77	13.6	78.8
										2	1.88	5.68	15.2	77.2
										3	1.38	4.78	14.2	79.7
										mean	1.70667	5.41	14.3333	78.5667
										SD	0.283078	0.547449	0.80829	1.26623
